# Supplementary material for: Benchmarking Density Functional Approximations for Excited-State Properties of Fluorescent Dyes
Source: Molecules. 2021 Dec 8;26(24):7434. doi: 10.3390/molecules26247434 (PMC8703901; doi:10.3390/molecules26247434)
Supplement: Supplementary file 1 [file molecules-26-07434-s001.zip]

Archive with 1 entries (1 files):
- molecules-1456866-supplementary.pdf
